# Supplementary material for: Palmitic acid induces lipid droplet accumulation and senescence in nucleus pulposus cells via ER-stress pathway
Source: Commun Biol. 2024 May 7;7:539. doi: 10.1038/s42003-024-06248-9 (PMC11076507; doi:10.1038/s42003-024-06248-9)
Supplement: Supplementary file 3 — Supplementary Data [file 42003_2024_6248_MOESM3_ESM.xlsx]

## Sheet: Figure 1
Figure 1f
GRP78			CHOP
Early-stage	Advanced-stage		Early-stage	Advanced-stage
0.13	0.71		0.11	0.78
0.07	0.69		0.05	0.81
0.06	0.83		0.09	0.69
0.09	0.72		0.16	0.74
0.05	0.66		0.04	0.63
0.11	0.75		0.07	0.77
0.17	0.8		0.14	0.8
0.07	0.81		0.08	0.92
Figure 1i
P53			P21			P16			RB
Early-stage	Advanced-stage		Early-stage	Advanced-stage		Early-stage	Advanced-stage		Early-stage	Advanced-stage
0.16	0.72		0.11	0.77		0.13	0.74		0.12	0.77
0.21	0.71		0.17	0.6		0.09	0.67		0.4	0.81
0.29	0.83		0.03	0.9		0.07	0.78		0.21	0.92
0.06	0.69		0.19	0.69		0.06	0.6		0.06	0.71
0.18	0.79		0.08	0.73		0.22	0.58		0.18	0.72
0.05	0.61		0.21	0.65		0.17	0.76		0.07	0.79
0.23	0.66		0.06	0.76		0.14	0.62		0.09	0.83
0.15	0.7		0.08	0.82		0.06	0.86		0.11	0.74

## Sheet: Figure 2
Figure 2d			Figure 2f
Between group			Within group
Early-stage	Advanced-stage		Early-stage	Advanced-stage
1	5		1	3.13
1.2	4.3		0.92	4.12
1.4	5.2		1.31	3.87
1.3	4		1.12	3.9
1.46	4.3		1.4	4.4
0.83	3.9		0.93	4.52

## Sheet: Figure 3
Figure 3g				Figure 3k
Early-stage	Advanced-stage			Early-stage	Advanced-stage
1	2.3			27	151
1.2	3.1			33	129
0.9	3.4			42	109
1.3	4			39	87
1.5	3.5			26	113
1.2	3.2
0.7	2.9
0.6	3.6
1.1	4.1
0.7	4.8
0.8	4.4
1	3
1	3.7
1.2	4.5
0.9	3.7
0.8	3.2
0.9	2.9
1.2	3.3
1.1	2
1.6	2.7
1.5	2.6
1	2.9
1.5	3.1
1.3	2.8
1.5	3.1
1.6	2.3
1.4	2.5
1.3	2.7
1	2.6
1	2.4
1.2	3
1.6	3.1
1.5	3.2
1.3	3.3
1.5	3.4
0.9	2.8
0.8	2.6
1.8	3.1
1.7	3
1.6	4.4
1.7	3.5
	2.9
	2.7
	2.6
	2.8
	2
	1.9
	2
	1.7
	1.8
	2
	2.1
	2.4
	2
	1.9

## Sheet: Figure 4
Figure 4b
	Control			4-PBA			PA			4-PBA+PA
GRP78	1	1.22	1.19	0.96	0.89	0.87	4.78	3.96	3.84	1.79	1.68	1.92
CHOP	1	1.07	0.91	0.88	0.9	0.99	3.52	3.47	3.94	1.56	1.83	1.49
XBP1s	1	1.12	1.07	1	1.11	0.94	2.75	3.11	2.08	1.39	1.83	1.62
ATF4	1	0.96	0.95	0.97	1.02	0.93	3.22	2.89	2.79	1.63	1.77	1.43
ATF6	1	1.04	1.11	1.12	0.97	1.11	4.11	2.98	3.43	1.7	1.29	1.52
Figure 4g
Control	4-PBA	PA	PA+4PBA
0.05	0.03	0.89	0.37
0.06	0.07	0.78	0.46
0.08	0.05	0.91	0.53
Figure 4i
	Control			4-PBA			PA			4-PBA+PA
P53	1	1.12	1.08	0.92	1.14	1.21	3.43	4.12	3.16	2.01	2.21	1.67
P21	1	1.22	1.04	0.97	1.12	1.26	3.25	2.76	3.15	1.79	1.84	1.65
P16	1	1.13	1.11	1.21	1.07	1.06	4.12	4.05	4.53	1.56	2.01	1.77
RB	1	1.07	0.95	1.16	1.03	1.12	3.54	3.83	3.69	2.63	2.05	1.92
Figure 4n
Control	4-PBA	PA	4-PBA+PA
0.12	0.09	0.77	0.32
0.08	0.15	0.87	0.26
0.13	0.14	0.81	0.37
Figure 4o
Control	4-PBA	PA	4-PBA+PA
0.55	0.53	0.11	0.4
0.54	0.51	0.09	0.33
0.49	0.46	0.06	0.36

## Sheet: Fiure 5
Figure 5d				Figure 5e
Early-stage	Advanced-stage			Early-stage	Advanced-stage
0.93	0.19			5.11	1.67
0.86	0.38			2.96	2.01
0.74	0.07			2.82	1.22
0.85	0.17			3.11	2.33
0.69	0.23			4.01	2.31
0.74	0.22			5	2.76
0.83	0.17			6.11	2.58
0.91	0.35			5.87	1
				4.21	0.69
				4.79	1.1
				4	1.77
				5.23	2.35
				5	1.44
				4.97	1.12
				5.65	1.76
				4.36	1.74
				3.84	2.68
				5.75	1.67
				2.11	2.37
				4.73	2.54
				3.94	2.96
				4.79	2
				3.72	2.1
				5.22	2.87
				4.64	1.89
				3.17	2.35
				4.27	3.37
				3.05	1.56
				4.77	3
				4.83	2.56
				3.19	2
				3.22	2.11
				2.97	1.74
				3.09	1.79
				3.18	1.12
				4.25	1.96
				5.01	2.97
				3.91	1.55
				3.03	1.78
				2.84	0.86
				2.93	2.24
					3.95
					1.45
					2.11
					1.97
					3.38
					3.47
					2.79
					2.33
					1.78
					2.07
					1.56
					1.42
					1.88
					2.01

## Sheet: Figure 6
Figure 6b
Vector	OE
1	3.12
1.08	2.98
1.23	3.37
Figure 6d
Vector	OE
1	0.24
1.09	0.27
1.04	0.1
Figure 6f
	Vector			OE			PA+Vector			PA+OE
GRP78	1	1.31	0.97	0.87	0.73	0.84	4.51	3.77	3.94	1.69	1.93	1.84
CHOP	1	1.18	1.16	0.81	0.89	0.94	3.13	3.43	3.57	1.51	1.8	1.53

## Sheet: Figure 7
Figure 7d
Vector	PA+Vector	PA+OE	PA+OE+TM
0.05	0.63	0.33	0.64
0.03	0.59	0.43	0.57
0.06	0.74	0.36	0.51
Figure 7j
Vector	PA+Vector	PA+OE	PA+OE+TM
0.13	0.73	0.21	0.72
0.1	0.69	0.19	0.68
0.06	0.71	0.26	0.66
Figure 7k
Vector	PA+Vector	PA+OE	PA+OE+TM
0.53	0.05	0.21	0.08
0.47	0.07	0.24	0.06
0.49	0.08	0.19	0.09

## Sheet: Figure 8
Figure 8b
Control	PA	PA+CTL AAV	PA+SLC43A3
1	5	5	3
1	4	5	4
1	5	5	3
1	5	5	3
1	5	5	4
Figure 8d
Control	PA	PA+CTL AAV	PA+SLC43A3
5	13	14	9
5	14	15	8
5	15	13	10
5	14	12	11
5	15	15	10
Figure 8f
Control	PA	PA+CTL AAV	PA+SLC43A3
0.01	0.54	0.49	0.15
0.02	0.51	0.55	0.21
0.01	0.44	0.47	0.18
0.04	0.43	0.37	0.1
0.05	0.39	0.46	0.16
Figure 8h
GRP78					CHOP
Control	PA	PA+CTL AAV	PA+SLC43A3		Control	PA	PA+CTL AAV	PA+SLC43A3
0.03	0.69	0.82	0.43		0.02	0.76	0.79	0.47
0.01	0.75	0.64	0.39		0.03	0.83	0.84	0.52
0.02	0.61	0.73	0.52		0.01	0.69	0.68	0.41
0.04	0.77	0.71	0.47		0.02	0.72	0.76	0.4
0.03	0.8	0.66	0.46		0.04	0.77	0.78	0.54
Figure 8j
P53					P21						P16						RB
Control	PA	PA+CTL AAV	PA+SLC43A3		Control	PA	PA+CTL AAV	PA+SLC43A3			Control	PA	PA+CTL AAV	PA+SLC43A3			Control	PA	PA+CTL AAV	PA+SLC43A3
0.02	0.76	0.71	0.52		0.02	0.62	0.69	0.54			0.03	0.69	0.64	0.37			0.03	0.73	0.66	0.53
0.01	0.81	0.82	0.41		0.04	0.73	0.65	0.52			0.01	0.67	0.68	0.46			0.05	0.62	0.74	0.45
0.04	0.73	0.74	0.37		0.03	0.81	0.71	0.47			0.04	0.72	0.73	0.39			0.01	0.66	0.68	0.46
0.03	0.8	0.75	0.43		0.03	0.63	0.77	0.49			0.02	0.66	0.76	0.41			0.01	0.7	0.6	0.5
0.02	0.86	0.69	0.46		0.01	0.75	0.7	0.43			0.03	0.71	0.61	0.47			0.02	0.72	0.68	0.51

## Sheet: Figure S1
Figure S1
Control	TM	PA	2-DG	TM+4PBA	PA+4PBA	2-DG+4PBA
0.13	0.74	0.78	0.69	0.2	0.29	0.22
0.17	0.61	0.63	0.8	0.27	0.3	0.31
0.19	0.79	0.72	0.73	0.24	0.22	0.29
